# Supplementary material for: Within-Host Adaptation of Staphylococcus aureus in a Bovine Mastitis Infection Is Associated with Increased Cytotoxicity
Source: Int J Mol Sci. 2021 Aug 17;22(16):8840. doi: 10.3390/ijms22168840 (PMC8396210; doi:10.3390/ijms22168840)
Supplement: Supplementary file 1 [file ijms-22-08840-s001.zip]

Archive with 1 entries (1 files):
- ijms-1283014-supplementary.pdf
